# Supplementary material for: Circulating metabolites and depression: a bidirectional Mendelian randomization
Source: Front Neurosci. 2023 Apr 21;17:1146613. doi: 10.3389/fnins.2023.1146613 (PMC10160621; doi:10.3389/fnins.2023.1146613)
Supplement: Supplementary file 2 [file Table_1.XLSX]

## Sheet: Sheet2
Exposure	GWAS ID	F-statistic	pos	chr	SNP	effect_allele .exposure	other_allel e.exposure	beta. Exposure	pval. Exposure	beta. Outcome	pval. Outcome
3-hydroxybutyrate	met-c-846	27.12	24769244	6	rs140277150	A	C	-0.163397	1.59001e-06	0.00091237	0.78482
			26821125	15	rs1426217	G	A	-0.048728	3.87998e-06	-0.0014849	0.212002
			113944271	10	rs2419604	G	A	0.054238	2.61e-06	3.942e-05	0.976142
			7501291	6	rs2757608	G	C	0.143795	7.79992e-07	0.00021958	0.9284
			41630967	5	rs316721	T	C	-0.060093	2e-07	-0.0023232	0.0971628
			72156666	16	rs35909200	G	T	0.09068	3.36977e-13	0.0035719	0.0271144
			95843929	15	rs66587425	C	T	-0.069965	2.45997e-06	0.0014741	0.364855
			51429883	19	rs8113547	T	C	-0.047087	4.76003e-06	0.0028111	0.0267116
			9183358	8	rs9987289	G	A	0.076963	1.41e-07	0.0020878	0.304579
22:6, docosahexaenoic acid	met-c-852	51.88	116651115	11	rs11604424	T	C	-0.08311	7.84007e-09	0.0001978	0.892598
			19667254	19	rs143988316	T	C	-0.150045	1.09999e-09	-0.0033121	0.121535
			19130096	19	rs145717049	T	C	-0.201292	1.21001e-09	0.0081339	0.194787
			61569830	11	rs174546	T	C	-0.127635	4.8095e-24	0.0024719	0.0457088
			10990493	6	rs2281591	G	A	-0.108394	3.65999e-09	-0.00087092	0.533077
			58726744	15	rs261334	C	G	-0.110247	1.44012e-13	0.00052508	0.714463
Acetate	met-c-839	22.63	11296969	2	rs12185728	T	C	-0.057475	3.76002e-06	-0.0017105	0.225175
			145934483	5	rs12522004	A	G	0.045669	2.91998e-06	0.0016895	0.180667
			50542547	7	rs139709032	C	T	-0.174154	4.14e-06	-0.0022618	0.648978
			45571571	20	rs143139872	G	A	0.216165	2.50998e-06	0.00018633	0.963243
			176831119	5	rs17876031	G	A	0.060706	3.40997e-07	-0.0023551	0.0618586
			41560079	5	rs3913723	G	A	-0.125783	2.12002e-06	-0.0014937	0.577271
			145914633	5	rs4596437	A	G	0.075005	2.55e-06	0.0049064	0.00507107
			124221582	5	rs6595557	A	G	0.042657	4.24004e-06	0.0013288	0.263251
			29302030	6	rs6903989	C	A	0.093648	2.50998e-06	0.003523	0.00974765
			227594251	2	rs72965935	G	A	-0.124816	3.29003e-06	0.00030171	0.915982
			160178076	6	rs73022785	C	T	-0.192933	5.87003e-07	-0.00059195	0.895431
			63238114	17	rs8066484	A	G	0.09537	2.27002e-06	0.0022844	0.415117
			66359752	12	rs8756	A	C	-0.044435	4.03005e-06	0.0028405	0.0159551
Alanine	met-c-840	57.54	47105117	12	rs12578760	T	C	0.079667	1.36e-09	-0.001242	0.441194
			27730940	2	rs1260326	C	T	-0.104582	7.39946e-26	-0.0014613	0.225061
			70341358	16	rs149191093	T	C	-0.161931	4.05042e-11	-8.7281e-05	0.978644
			65220910	2	rs2160387	C	T	-0.071001	1.49005e-13	-0.00045661	0.700535
			56912864	12	rs2694917	C	T	0.086007	3.67959e-11	0.0039601	0.00776784
			47201814	12	rs4554975	G	A	-0.069135	6.12068e-13	-0.0010125	0.397722
Creatinine	met-c-850	44.99	151414329	7	rs10265221	C	T	0.072877	7.53009e-11	0.0011582	0.373207
			77420784	4	rs1986734	T	C	0.061874	3.03997e-10	-0.0002245	0.848913
			59465697	17	rs2079742	C	T	0.095918	8.60994e-14	-0.0017709	0.301419
			160693107	6	rs3119311	C	T	0.090807	5.29005e-09	-0.0015666	0.360214
			52731402	20	rs6127099	T	A	-0.059969	3.27997e-08	0.0010021	0.454988
			45646283	15	rs61524473	C	T	0.085246	1.21004e-15	0.00216	0.109365
Free cholesterol	met-c-858	86.04	58723426	15	rs1077835	G	A	0.166186	2.52e-30	-0.00084735	0.551442
			44063098	2	rs115445558	C	G	-0.126985	1.32999e-08	-0.00043004	0.856742
			55505647	1	rs11591147	T	G	-0.495239	3.44985e-35	0.0078977	0.0782889
			116651115	11	rs11604424	T	C	-0.078229	4.92006e-08	0.0001978	0.892598
			21217490	2	rs13392272	T	C	0.099728	2.97989e-15	-0.00036568	0.756484
			11190652	19	rs142130958	A	G	-0.2307	1.10002e-29	0.0013586	0.455271
			73406173	4	rs144064722	G	A	0.281423	1.36994e-12	0.00059696	0.878284
			58687603	15	rs174418	C	T	-0.115321	5.50047e-20	0.00014215	0.905912
			109818306	1	rs629301	T	G	0.101484	1.35988e-11	0.0014511	0.304811
			45412079	19	rs7412	T	C	-0.305425	6.14045e-27	0.0022689	0.29257
			74619639	5	rs79225634	T	C	0.088441	1.10002e-11	-0.0011876	0.337878
Glycerol	met-c-861	24.21	17663075	20	rs113139694	G	A	-0.092716	1.45001e-06	-0.0013141	0.528506
			217684057	2	rs115207228	T	C	0.273904	4.29003e-06	-0.001927	0.626037
			185710347	3	rs12330664	A	G	0.084629	2.90001e-07	0.00031627	0.844561
			27730940	2	rs1260326	C	T	-0.057719	3.07001e-07	-0.0014613	0.225061
			74124953	8	rs146014796	T	C	0.346475	3.16002e-06	0.00067145	0.896182
			54447328	8	rs17295520	G	A	0.305272	2.55e-07	-0.0034137	0.425863
			52737336	20	rs209966	C	T	0.052539	1.42001e-06	0.0010502	0.378992
			27691497	21	rs2830171	C	T	0.051519	2.27002e-06	-0.00049799	0.678313
			19325963	19	rs3761077	T	G	-0.101331	3.96004e-07	0.00043144	0.818035
			154556911	4	rs41280473	G	T	0.17608	1.26999e-06	-0.00066993	0.870751
			35379241	14	rs61989462	T	G	-0.411975	5.65002e-07	-0.0006821	0.858569
			90195668	14	rs72689473	T	A	-0.056625	5.72994e-07	-0.00054317	0.651208
			111548719	12	rs74613434	A	G	0.196673	4.51004e-06	0.00013026	0.964593
			64117649	2	rs79986603	C	T	0.207457	8.19993e-07	-0.00084508	0.784711
			13672336	19	rs9967604	C	T	-0.222358	3.39e-06	-0.0041046	0.15775
Glycoprotein acetyls	met-c-863	61.8	19912370	8	rs115849089	A	G	-0.105483	1.29e-09	-0.0033992	0.0647888
			27730940	2	rs1260326	C	T	-0.087164	5.23962e-16	-0.0014613	0.225061
			73020337	7	rs13234157	A	C	-0.110069	6.36063e-12	8.0417e-05	0.963454
			73406173	4	rs144064722	G	A	0.189054	4.08997e-08	0.00059696	0.878284
			94844947	14	rs28929474	T	C	-0.286434	2.74031e-13	-0.0070178	0.0902194
			72079657	16	rs77303550	T	C	0.15289	4.04017e-30	-0.0016869	0.258083
			116648917	11	rs964184	C	G	-0.105417	8.69961e-13	-0.0012185	0.48227
Histidine	met-c-866	52.77	176836532	5	rs1801020	G	A	0.077702	5.83042e-11	-0.001631	0.228997
			21492229	14	rs1998848	A	G	0.147485	4.90998e-10	-0.010588	0.0727277
			187158034	4	rs3733402	A	G	0.081302	9.13903e-15	-0.0023211	0.0483059
			96384437	12	rs73216231	T	A	0.120814	8.93923e-14	0.002194	0.212041
			96314795	12	rs7954638	A	C	-0.081992	7.24937e-15	-0.0004495	0.702684
Leucine	met-c-897	75.06	70368909	16	rs12325419	A	G	-0.082062	4.54999e-08	-0.0011803	0.519649
			27730940	2	rs1260326	C	T	-0.079808	1.07004e-15	-0.0014613	0.225061
			89181841	4	rs17789027	G	A	0.108594	6.16027e-30	-0.00054905	0.647292
18:2, linoleic acid	met-c-893	24.4	11191677	19	rs10402112	A	T	-0.171088	7.89951e-16	0.0013416	0.460532
			63086001	1	rs12239737	A	T	-0.100493	1.20005e-12	0.0014933	0.237684
			27730940	2	rs1260326	C	T	-0.082178	1.28e-10	-0.0014613	0.225061
			73406173	4	rs144064722	G	A	0.230203	7.45006e-09	0.00059696	0.878284
			45244466	21	rs144723570	T	C	-0.332453	3.42003e-08	-0.002611	0.563612
			58687603	15	rs174418	C	T	-0.086064	9.42106e-12	0.00014215	0.905912
			58723675	15	rs1800588	T	C	0.129233	7.40969e-19	-0.00073641	0.606108
			21142994	2	rs4296389	T	C	-0.081438	6.37001e-10	0.00062142	0.649486
			45412079	19	rs7412	T	C	-0.295042	3.40017e-25	0.0022689	0.29257
			45399896	19	rs76366838	A	G	0.287426	9.06004e-09	0.0082241	0.0263148
			74619639	5	rs79225634	T	C	0.096057	1.65997e-13	-0.0011876	0.337878
			56994528	16	rs821840	G	A	0.083597	1.43001e-08	9.5712e-05	0.93933
			116648917	11	rs964184	C	G	-0.193421	1.13999e-28	-0.0012185	0.48227
			61596633	11	rs99780	T	C	0.148368	3.34965e-32	0.0025914	0.0356123
Omega-3 fatty acids	met-c-855	63.36	58723426	15	rs1077835	G	A	0.088821	1.07999e-09	-0.00084735	0.551442
			116651115	11	rs11604424	T	C	-0.090079	3.32001e-10	0.0001978	0.892598
			27730940	2	rs1260326	C	T	-0.096804	3.36977e-14	-0.0014613	0.225061
			19667254	19	rs143988316	T	C	-0.171397	2.94985e-12	-0.0033121	0.121535
			19130096	19	rs145717049	T	C	-0.191179	6.67006e-09	0.0081339	0.194787
			61569830	11	rs174546	T	C	-0.15381	1.18987e-34	0.0024719	0.0457088
Omega-6 fatty acids	met-c-856	60.08	11191677	19	rs10402112	A	T	-0.166416	3.80014e-15	0.0013416	0.460532
			55505647	1	rs11591147	T	G	-0.309146	1.11995e-14	0.0078977	0.0782889
			27730940	2	rs1260326	C	T	-0.07798	9.72994e-10	-0.0014613	0.225061
			73406173	4	rs144064722	G	A	0.23669	2.29002e-09	0.00059696	0.878284
			58687603	15	rs174418	C	T	-0.098225	5.98963e-15	0.00014215	0.905912
			58723675	15	rs1800588	T	C	0.142532	9.47109e-23	-0.00073641	0.606108
			116657561	11	rs3741298	T	C	-0.14319	7.31981e-23	-0.00051437	0.731543
			45412079	19	rs7412	T	C	-0.272206	8.05935e-22	0.0022689	0.29257
			62999675	1	rs7534572	G	C	0.083271	1.81001e-09	-0.0017892	0.145764
			74783906	4	rs76246956	A	G	0.225705	2.35001e-08	0.0024911	0.554039
			74619639	5	rs79225634	T	C	0.08458	7.51969e-11	-0.0011876	0.337878
			56994528	16	rs821840	G	A	0.08609	4.77002e-09	9.5712e-05	0.93933
Phenylalanine	met-c-919	24.17	103242396	12	rs1718309	G	A	-0.077165	2.49977e-15	-0.0021834	0.0702263
			176842474	5	rs2731672	C	T	0.094918	3.85035e-16	-0.001573	0.242583
			187148387	4	rs4253238	T	C	0.067292	2.52988e-11	-0.0022703	0.0534195
Phosphatidylcholine and other cholines	met-c-918	86.47	58723426	15	rs1077835	G	A	0.18377	5.91017e-37	-0.00084735	0.551442
			55505647	1	rs11591147	T	G	-0.260498	8.61986e-11	0.0078977	0.0782889
			11187324	19	rs143020224	G	C	-0.120491	7.93999e-10	0.0013409	0.461658
			58683366	15	rs1532085	G	A	-0.137992	3.22998e-28	0.00064421	0.593909
			116657561	11	rs3741298	T	C	-0.097379	2.33024e-11	-0.00051437	0.731543
			56993886	16	rs821840	G	A	0.138916	2.75994e-21	9.5712e-05	0.93933
Pyruvate	met-c-920	27.31	245747684	1	rs10924248	A	G	0.088382	2.21998e-06	-0.0004898	0.803502
			151049499	1	rs12093277	A	G	0.116366	3.03997e-06	-0.0098826	0.0141156
			27730940	2	rs1260326	C	T	-0.080801	5.47016e-16	-0.0014613	0.225061
			1361302	5	rs149462697	C	G	0.188623	3.57001e-06	0.001498	0.782078
			10401580	10	rs1572117	G	A	-0.12454	1.98999e-06	3.4513e-05	0.988267
			25608537	5	rs1585792	C	T	0.059565	1.06001e-06	0.00098665	0.537836
			140406373	5	rs17119367	A	G	-0.054237	1.51001e-06	-0.0026956	0.0549794
			73687663	18	rs17329946	C	T	-0.077121	5.97998e-08	-0.0029184	0.135688
			94499577	10	rs2488071	G	A	0.045306	2.71e-06	-0.0004069	0.729726
			97137610	7	rs62496830	T	C	-0.173216	1.12001e-06	0.0045991	0.148289
			20098878	12	rs7296986	C	A	0.054928	5.91998e-08	-0.00074433	0.532599
			70049445	16	rs74249229	T	C	-0.153237	2.1301e-11	-0.0015503	0.632266
			59587984	13	rs75370528	T	C	-0.619969	2.58e-06	-0.0051838	0.168341
			32211707	19	rs76704023	A	G	0.418704	2.39999e-07	0.0031861	0.49314
			70960448	10	rs7893492	G	A	0.078898	3.40001e-06	0.0034276	0.0816394
			54292657	14	rs883219	G	A	0.066912	3.01002e-06	0.0032249	0.0821864
			42281307	13	rs9590628	C	T	-0.1054	1.88001e-06	-0.00015217	0.94959
			243892532	1	rs9782883	G	A	-0.052894	2.86999e-06	-0.0047971	0.00168112
			70676534	16	rs9934599	G	A	0.074773	3.63999e-06	-0.00070549	0.719946
Serum total cholesterol	met-c-933	74.02	11191677	19	rs10402112	A	T	-0.200605	1.07994e-31	0.0013416	0.460532
			109381904	1	rs10449300	G	A	-0.06057	3.02998e-08	0.0021624	0.093476
			44055922	2	rs111617668	T	C	-0.106871	1.24e-08	-0.00059534	0.809521
			55505647	1	rs11591147	T	G	-0.460207	4.91021e-39	0.0078977	0.0782889
			73406173	4	rs144064722	G	A	0.257328	7.22936e-14	0.00059696	0.878284
			58683366	15	rs1532085	G	A	-0.07682	2.6903e-14	0.00064421	0.593909
			11330942	19	rs17699030	G	A	-0.14729	1.01e-08	-0.0004693	0.885984
			56625395	1	rs185415345	A	G	-0.153024	2.94002e-08	-0.0020224	0.655858
			39142516	20	rs2207132	A	G	0.135773	4.41998e-08	-0.0011686	0.722204
			55518467	1	rs2495477	G	A	-0.060957	2.34002e-08	0.00067652	0.581822
			58726744	15	rs261334	C	G	-0.110891	3.66016e-20	0.00052508	0.714463
			45191186	19	rs2965149	C	T	-0.060409	1.63001e-08	0.0010266	0.385514
			126478350	8	rs2980853	C	A	-0.062495	3.27002e-10	-0.0012541	0.287329
			116657561	11	rs3741298	T	C	-0.091918	1.33015e-14	-0.00051437	0.731543
			27598097	2	rs4665972	C	T	-0.060256	8.05008e-09	-0.0013385	0.269358
			109818306	1	rs629301	T	G	0.101805	3.33964e-17	0.0014511	0.304811
			19366632	19	rs72999033	T	C	-0.12612	2.95999e-09	-0.002663	0.268151
			45412079	19	rs7412	T	C	-0.411624	1.93999e-58	0.0022689	0.29257
			74619639	5	rs79225634	T	C	0.083426	3.33964e-15	-0.0011876	0.337878
			21221399	2	rs952275	G	T	0.088994	5.29054e-19	-0.00053175	0.651748
Serum total triglycerides	met-c-934	86.85	19396616	19	rs188247550	A	G	-0.162057	6.90081e-22	-0.0033992	0.0647888
			73016181	7	rs34346326	C	T	0.095641	3.40017e-17	-0.001225	0.329564
			27730940	2	rs1260326	C	T	-0.105996	1e-24	-0.0014613	0.225061
			116648917	11	rs964184	T	C	-0.188801	1.01e-08	-0.014106	0.00828324
			45411941	19	rs429358	C	A	-0.074396	7.06968e-14	-0.0012541	0.287329
			126478350	8	rs2980853	C	T	-0.098912	7.07946e-14	0.0025075	0.0882673
			43756169	6	rs9472125	C	T	0.117062	5.86949e-18	0.002248	0.165569
			21142994	2	rs4296389	T	C	-0.09141	9.41022e-18	0.00062142	0.649486
			19912370	8	rs115849089	T	C	-0.168871	1.90985e-15	-0.002663	0.268151
			19366632	19	rs72999033	G	A	-0.081525	4.48952e-12	9.5712e-05	0.93933
			62960250	1	rs1168041	T	C	-0.09456	6.64003e-09	-0.0042389	0.0294239
			56994528	16	rs821840	C	G	-0.232689	6.00067e-61	-0.0012185	0.48227
Sphingomyelins	met-c-935	52.6	11191677	19	rs10402112	A	T	-0.142992	1.33999e-11	0.0013416	0.460532
			55505647	1	rs11591147	T	G	-0.368426	3.74024e-20	0.0078977	0.0782889
			21217490	2	rs13392272	T	C	0.070709	2.07998e-08	-0.00036568	0.756484
			45426792	19	rs141622900	A	G	-0.292006	5.75043e-13	0.0038339	0.154796
			58687603	15	rs174418	C	T	-0.08122	1.09001e-10	0.00014215	0.905912
			58723675	15	rs1800588	T	C	0.118515	3.19963e-16	-0.00073641	0.606108
			109818306	1	rs629301	T	G	0.088624	3.12997e-09	0.0014511	0.304811
Total fatty acids	met-c-936	56.05	74571914	5	rs10051260	A	G	0.084913	1.63999e-08	-0.0016065	0.263342
			11191677	19	rs10402112	A	T	-0.125558	3.17001e-09	0.0013416	0.460532
			19912370	8	rs115849089	A	G	-0.117736	4.64002e-09	-0.0033992	0.0647888
			62960250	1	rs1168041	C	T	0.085039	2.12002e-09	-0.001225	0.329564
			67405967	11	rs11820792	T	G	-0.086199	3.48001e-08	-0.001923	0.188621
			27730940	2	rs1260326	C	T	-0.113076	6.24022e-19	-0.0014613	0.225061
			58687603	15	rs174418	C	T	-0.098104	6.5298e-15	0.00014215	0.905912
			58723675	15	rs1800588	T	C	0.153287	4.48023e-26	-0.00073641	0.606108
			116657561	11	rs3741298	T	C	-0.13631	7.70016e-21	-0.00051437	0.731543
			45411941	19	rs429358	C	T	0.106066	1.03999e-10	0.002248	0.165569
			19388500	19	rs8107974	T	A	-0.157808	2.98003e-10	-0.0025701	0.245771
Total lipids in small LDL	met-c-925	81.22	94838142	14	rs112635299	T	G	0.239077	1.55998e-08	-0.0082608	0.0421599
			55505647	1	rs11591147	T	G	-0.461159	6.07016e-39	0.0078977	0.0782889
			27730940	2	rs1260326	C	T	-0.069564	1.21001e-10	-0.0014613	0.225061
			74656539	5	rs12916	C	T	0.086858	1.26009e-16	-0.0012476	0.298415
			21263900	2	rs1367117	A	G	0.100635	5.83042e-18	-9.6831e-05	0.937819
			11248104	19	rs137992968	T	C	-0.210549	3.05999e-09	-0.0015207	0.671367
			11190652	19	rs142130958	A	G	-0.215457	8.2699e-35	0.0013586	0.455271
			73406173	4	rs144064722	G	A	0.254026	1.99986e-13	0.00059696	0.878284
			56625395	1	rs185415345	A	G	-0.151528	4.60002e-08	-0.0020224	0.655858
			26987646	1	rs193084249	G	A	0.174386	3.97e-08	-0.0019875	0.614596
			55518467	1	rs2495477	G	A	-0.064544	9.91996e-09	0.00067652	0.581822
			126485337	8	rs2980860	G	A	-0.076852	1.9002e-13	-0.0016042	0.17406
			109818306	1	rs629301	T	G	0.115941	3.65006e-20	0.0014511	0.304811
			21592973	7	rs73066442	G	A	0.068848	1.40001e-08	-0.0011213	0.415882
			45412079	19	rs7412	T	C	-0.466332	2.18978e-70	0.0022689	0.29257
			44075483	2	rs76866386	C	T	-0.129426	1.20005e-11	-0.00092499	0.697815
			45447161	19	rs8106814	C	T	-0.095997	5.27959e-11	4.9443e-05	0.966883
			19388500	19	rs8107974	T	A	-0.117349	3.51998e-08	-0.0025701	0.245771
			116648917	11	rs964184	C	G	-0.122214	1.49005e-16	-0.0012185	0.48227
Total phosphoglycerides	met-c-937	69.86	58723426	15	rs1077835	G	A	0.181546	4.70002e-36	-0.00084735	0.551442
			62960250	1	rs1168041	C	T	0.094006	3.44033e-11	-0.001225	0.329564
			27730940	2	rs1260326	C	T	-0.073791	6.82999e-09	-0.0014613	0.225061
			11187324	19	rs143020224	G	C	-0.123699	2.86003e-10	0.0013409	0.461658
			58683366	15	rs1532085	G	A	-0.13373	1.36994e-26	0.00064421	0.593909
			116657561	11	rs3741298	T	C	-0.106412	2.75994e-13	-0.00051437	0.731543
			46936305	18	rs77451458	A	G	0.10633	2.69998e-08	-0.0010512	0.686673
			56994528	16	rs821840	G	A	0.114945	5.17965e-15	9.5712e-05	0.93933
Valine	met-c-940	70.72	65208074	2	rs10211524	A	G	0.086403	5.23962e-20	-0.00023222	0.846159
			116661826	11	rs2072560	C	T	0.104738	3.27997e-09	-0.00099781	0.691624
			7063667	17	rs7406661	C	T	0.079073	5.34995e-10	0.0026786	0.0700648
			89149144	4	rs7655059	G	C	-0.068459	8.91005e-10	-0.00073178	0.641106
			89206230	4	rs9637599	C	A	0.113927	1.66994e-35	-0.00033861	0.774194
Apolipoprotein A-1	met-c-842	22.33	58724706	15	rs11632618	A	G	0.174133	7.76068e-13	-0.0056304	0.014388
			73406173	4	rs144064722	G	A	0.203723	8.30004e-09	0.00059696	0.878284
			9187242	8	rs1461729	G	A	0.086363	1.76999e-08	0.001391	0.473489
			61619829	11	rs174594	A	C	0.071714	1.32008e-11	-0.0018098	0.137316
			107664301	9	rs1883025	T	C	-0.079839	2.86003e-09	0.00080994	0.549516
			56990716	16	rs247617	A	C	0.197243	7.89951e-63	-2.292e-05	0.98546
			58680178	15	rs261291	C	T	0.144314	2.57988e-39	-0.00080184	0.51434
			47176261	18	rs6507939	C	A	0.108424	5.03037e-14	-0.0028806	0.0814329
			58869185	15	rs73424577	G	A	0.186041	9.78003e-10	-0.0081491	0.0212912
			19885513	8	rs75835816	C	G	-0.22095	1.67001e-08	0.0071292	0.11513
Glucose	met-c-859	83.57	92697981	11	rs10466351	T	C	0.072135	3.2802e-13	0.002137	0.0767538
			169763148	2	rs560887	C	T	0.123679	3.41036e-32	0.00048667	0.704012
			44255643	7	rs878521	A	G	0.092403	7.97995e-14	0.0027193	0.0450921
Urea	met-c-939	22.35	48049556	17	rs11658176	A	C	-0.16029	2.45002e-06	0.0016998	0.660176
			41616931	13	rs149373225	G	A	-0.372981	4.97004e-06	-0.00020564	0.969721
			40671099	5	rs4432939	G	A	-0.070691	3.40001e-07	-0.0024678	0.132233
			210315666	1	rs75830055	C	A	0.146541	4.20001e-06	0.0052999	0.191095
			9000042	18	rs79541515	C	T	-0.201391	8.51001e-07	-0.0041915	0.197697
			83286457	16	rs79819065	A	G	0.223588	4.21998e-06	-0.010031	0.0440961
			67540439	17	rs80090631	C	T	0.232056	4.36004e-06	0.0065799	0.0988553
			32383158	22	rs8135356	T	G	-0.064365	4.29003e-06	-0.0018915	0.236897
			155095750	1	rs9330264	C	T	-0.051833	4.18996e-06	-0.00093263	0.449614
Glutamine	met-c-860	82.64	47184042	12	rs12306007	T	C	0.079358	3.63003e-09	7.6452e-05	0.963969
			27730940	2	rs1260326	C	T	0.061666	9.87006e-10	-0.0014613	0.225061
			56865338	12	rs2657879	G	A	-0.221406	3.29989e-70	0.0042433	0.00531251
			191720765	2	rs6729711	A	G	-0.069575	2.22998e-08	0.0019994	0.138143
			99359412	10	rs7078003	T	C	0.073854	2.95999e-10	0.0018914	0.216935
Glycoproteins	met-c-862	250.28	81065282	16	rs10083777	T	C	-0.10606	2.9703e-13	-6.8126e-05	0.967337
			211287365	2	rs1027902	C	T	0.07496	2.5698e-12	0.00072835	0.53853
			211540507	2	rs1047891	A	C	0.487116	1e-200	0.0021105	0.0952357
			7205208	9	rs12685579	T	C	0.226877	4.33002e-09	0.002561	0.545569
			5934989	9	rs13298772	C	T	0.273079	3.74024e-33	0.0012649	0.638146
			209683782	2	rs137911777	G	C	-0.064646	9.64007e-09	-0.00039599	0.751069
			125909669	3	rs1992855	C	T	0.061971	5.60003e-09	0.001892	0.113295
			9181395	8	rs2169387	G	A	-0.130064	1.31009e-16	0.0015358	0.43396
			208014478	2	rs56212035	A	G	0.133451	3.63003e-08	0.00072899	0.722487
			211204802	2	rs62203028	G	A	0.140356	3.12033e-26	0.0011878	0.418283
Isoleucine	met-c-873	29.05	70513384	16	rs11075764	G	C	-0.052345	1.88001e-06	-0.00012464	0.9246
			52244750	8	rs115783034	C	T	-0.363497	2.41002e-06	-0.0042377	0.41187
			71979173	7	rs116895323	T	C	0.246472	3.97e-06	0.00035083	0.929324
			27730940	2	rs1260326	C	T	-0.085678	9.7499e-18	-0.0014613	0.225061
			87287547	14	rs147338312	T	C	-0.195824	1.69001e-06	-9.1715e-05	0.98697
			33444135	1	rs150944423	G	A	-0.047482	4.41998e-06	-0.0019845	0.152504
			34422513	10	rs16935105	C	T	-0.246703	1.64999e-06	0.0024342	0.667344
			118679974	6	rs1743241	A	G	0.044474	1.41e-06	0.0011073	0.351901
			68230345	8	rs28862291	A	G	-0.22664	9.94008e-07	-0.0043745	0.182062
			174217122	4	rs4696055	G	A	-0.053565	2.69998e-06	0.0018544	0.215115
			4138929	12	rs7296080	T	C	0.050752	3.76002e-07	0.0018085	0.132553
			55305717	7	rs74898104	C	T	0.088724	3.58996e-06	0.00075222	0.75891
			24034560	2	rs7565108	C	T	-0.062028	2.67997e-06	-0.00053773	0.722537
			43756169	6	rs9472125	T	C	-0.077496	5.33003e-07	-0.0042389	0.0294239
Acetoacetate	met-c-838	25.75	105866933	7	rs113147483	A	G	-0.142313	4.52002e-06	-0.00013633	0.974117
			127725862	8	rs11786956	T	C	-0.116212	4.36004e-06	-0.0045423	0.0390661
			216157395	2	rs12621470	T	C	0.075956	1.98002e-06	0.0021697	0.225367
			41888758	5	rs1508816	C	T	-0.057163	7.17001e-07	-0.0027513	0.047457
			9320890	8	rs17732230	G	A	0.069043	4.64997e-06	0.0019653	0.32631
			9181395	8	rs2169387	G	A	0.08563	3.61002e-08	0.0015358	0.43396
			21052220	21	rs73217645	C	T	-0.18005	5.52993e-08	-0.0011522	0.821003
			81711327	15	rs75674610	A	G	-0.114735	1.01e-06	-0.00099144	0.699294
			33498385	11	rs75954793	T	C	0.218006	2.27002e-06	0.0033638	0.418745
			23920539	6	rs76422627	T	C	-0.339965	4.81005e-06	-0.012578	0.0349221
			172772348	5	rs76704052	A	G	-0.07691	3.57998e-06	0.0006446	0.724619
			116648917	11	rs964184	C	G	-0.096027	6.70965e-11	-0.0012185	0.48227
Lactate	met-c-894	24.18	26904213	4	rs10029307	A	G	0.049684	4.67003e-06	0.00094343	0.500564
			45639846	22	rs113495756	C	T	0.209676	1.36e-06	0.0033205	0.268949
			8271700	7	rs11976146	C	T	0.167699	2.91998e-06	0.0028521	0.304944
			27730940	2	rs1260326	C	T	-0.057714	7.23003e-09	-0.0014613	0.225061
			97858200	1	rs138554903	T	C	0.200213	2.86999e-06	0.0022092	0.656342
			33060976	18	rs62095698	T	C	-0.101783	4.49997e-07	-0.00068241	0.755144
			211331893	1	rs6540664	A	G	-0.046721	1.07999e-06	-0.00055094	0.640147
			16876402	10	rs703059	A	G	-0.043715	4.31003e-06	-0.0010432	0.381118
			19180589	22	rs762523	G	A	0.053168	3.96004e-08	0.001878	0.122464
			109544036	5	rs78604906	A	G	-0.099662	1.28e-06	-0.0011999	0.630914
			8011816	18	rs8097946	G	A	0.116429	4.64997e-06	-0.0037108	0.199104
			107285751	12	rs989560	C	T	0.042931	4.94003e-06	-0.0024247	0.0414286
Apolipoprotein B	met-c-843	80	74605220	5	rs10056811	A	G	0.085783	1.3499e-15	-0.0010365	0.404315
			45412955	19	rs1081105	C	A	0.222868	2.32001e-08	0.00648	0.0707294
			19912370	8	rs115849089	A	G	-0.099572	1.03999e-08	-0.0033992	0.0647888
			55505647	1	rs11591147	T	G	-0.437941	2.49977e-34	0.0078977	0.0782889
			27730940	2	rs1260326	C	T	-0.066785	2.50998e-10	-0.0014613	0.225061
			21263900	2	rs1367117	A	G	0.108852	9.99079e-22	-9.6831e-05	0.937819
			11190652	19	rs142130958	A	G	-0.199648	7.78037e-32	0.0013586	0.455271
			73406173	4	rs144064722	G	A	0.199001	2.29002e-08	0.00059696	0.878284
			20139234	19	rs150617279	A	T	-0.112384	3.97e-10	-0.00019615	0.929129
			39179822	20	rs1883711	C	G	0.144092	1.94998e-08	-0.0024163	0.483003
			55518467	1	rs2495477	G	A	-0.061897	3.14e-08	0.00067652	0.581822
			126481747	8	rs2980875	G	A	-0.069675	6.68036e-12	-0.001556	0.187133
			109818306	1	rs629301	T	G	0.090052	3.55959e-13	0.0014511	0.304811
			44065090	2	rs6756629	A	G	-0.113253	1.89998e-09	-0.00030875	0.898769
			45412079	19	rs7412	T	C	-0.427553	4.39036e-59	0.0022689	0.29257
			116648917	11	rs964184	C	G	-0.165767	2.57988e-30	-0.0012185	0.48227
Citrate	met-c-849	63.8	19146873	22	rs1468269	A	G	-0.065213	5.03999e-09	-0.00059705	0.681538
			6595398	17	rs172642	C	A	0.080322	4.79954e-18	-0.00046606	0.6925
			19161935	22	rs2040771	T	C	-0.090566	1.27997e-22	0.0027587	0.0192797
			14867948	5	rs2921604	C	T	0.097084	3.65006e-25	0.00041339	0.727679
			14656382	5	rs89356	G	C	0.099884	3.86002e-09	0.0034708	0.0705018
Tyrosine	met-c-938	59.98	111543944	6	rs14399	A	C	-0.096657	1.42988e-24	0.00027823	0.815489
			71625831	16	rs150851429	C	G	0.41084	6.68036e-20	0.0012328	0.798044
			20895571	17	rs28663143	C	T	-0.059954	4.81005e-09	-0.00027813	0.824899
			71813959	16	rs9931717	T	C	-0.063063	5.64027e-11	-0.0012326	0.314978
Mono-unsaturated fatty acids	met-c-916	57.32	19912370	8	rs115849089	A	G	-0.121281	1.78999e-09	-0.0033992	0.0647888
			27730940	2	rs1260326	C	T	-0.117539	3.53021e-20	-0.0014613	0.225061
			58671721	15	rs1601934	A	G	-0.08766	9.86961e-11	0.0011646	0.361918
			58723675	15	rs1800588	T	C	0.130012	4.75992e-19	-0.00073641	0.606108
			207634958	2	rs41272659	A	G	-0.24469	1.06001e-08	0.0037071	0.290202
			19388500	19	rs8107974	T	A	-0.149973	2.42003e-09	-0.0025701	0.245771
			116648917	11	rs964184	C	G	-0.149938	8.95983e-18	-0.0012185	0.48227
