# Supplementary material for: Circulating metabolites and depression: a bidirectional Mendelian randomization
Source: Front Neurosci. 2023 Apr 21;17:1146613. doi: 10.3389/fnins.2023.1146613 (PMC10160621; doi:10.3389/fnins.2023.1146613)
Supplement: Supplementary file 3 [file Table_2.XLSX]

## Sheet: Sheet1
exposure（GWAS ID）	SNP	effect_allele.exposure	other_allele.exposure	F-statistic	beta.exposure	pos	pval.exposure	chr
Depression（ebi-a-GCST005902）	rs10127497	T	A	38.63	0.0097175	67050144	1.28706e-08	1
	rs1021363	G	A		-0.0070386	106610839	1.044e-08	10
	rs10501696	G	A		-0.0078805	88748162	6.72977e-11	11
	rs112348907	G	A		0.0073444	73587953	1.5181e-08	6
	rs2402273	C	T		0.0072069	117600424	1.95254e-09	7
	rs263575	A	G		-0.0065899	17033840	2.30569e-08	9
	rs28541419	G	C		-0.0078206	88945878	2.77715e-08	15
	rs30266	A	G		0.007785	103972357	5.38146e-10	5
	rs3132685	A	G		-0.013055	29945949	2.47172e-13	6
	rs3807865	A	G		0.0081747	12250402	7.2778e-12	7
	rs6699744	T	A		0.0089463	72825144	1.64059e-13	1
	rs7548151	A	G		0.012507	177026983	3.86812e-09	1
	rs9530139	T	C		-0.008854	31847324	2.62966e-09	13
